# Supplementary material for: Estrogen Modulates Epithelial Breast Cancer Cell Mechanics and Cell-to-Cell Contacts
Source: Materials (Basel). 2021 May 28;14(11):2897. doi: 10.3390/ma14112897 (PMC8198807; doi:10.3390/ma14112897)
Supplement: Supplementary file 1 [file materials-14-02897-s001.zip]

Archive with 1 entries (1 files):
- materials-1233074-supplementary.pdf
